# Supplementary material for: Antimicrobial-Resistant Bacteria from Free-Living Green Turtles (Chelonia mydas)
Source: Antibiotics (Basel). 2023 Aug 1;12(8):1268. doi: 10.3390/antibiotics12081268 (PMC10451770; doi:10.3390/antibiotics12081268)
Supplement: Supplementary file 1 [file antibiotics-12-01268-s001.zip]

Archive with 1 entries (1 files):
- antibiotics-2506432-supplementary.pdf
